# Supplementary material for: Pulling Forces Differentially Affect Refolding Pathways Due to Entangled Misfolded States in SARS-CoV-1 and SARS-CoV-2 Receptor Binding Domain
Source: Biomolecules. 2024 Oct 18;14(10):1327. doi: 10.3390/biom14101327 (PMC11505858; doi:10.3390/biom14101327)
Supplement: Supplementary file 1 [file biomolecules-14-01327-s001.zip]

Archive with 1 entries (1 files):
- biomolecules-3254314-supplementary.pdf
